# Supplementary material for: MoWhi2 Mediates Mitophagy to Regulate Conidiation and Pathogenesis in Magnaporthe oryzae
Source: Int J Mol Sci. 2022 May 10;23(10):5311. doi: 10.3390/ijms23105311 (PMC9141721; doi:10.3390/ijms23105311)
Supplement: Supplementary file 1 [file ijms-23-05311-s001.zip]

Archive with 1 entries (1 files):
- ijms-1692749-supplementary.pdf
